# Supplementary material for: Insights into the genetic variability and evolutionary dynamics of tomato spotted wilt orthotospovirus in China
Source: BMC Genomics. 2024 Jan 8;25:40. doi: 10.1186/s12864-023-09951-9 (PMC10773106; doi:10.1186/s12864-023-09951-9)
Supplement: Supplementary file 2 — Supplementary Material 2: Table S1. Amino acid identity percentage of RNA L [file 12864_2023_9951_MOESM2_ESM.xlsx]

## Sheet: amino acid_similarity_L
Supplimentory table S1: Amino acid identity percentage of RNA L
	MN833243-SCLS-Sichuan translation	MN833244-YNHH-Honghe-Yunnan translation	MN865481-YNKM-1-Kunming-Yunnan translation	MN833245-YNQJ-Qujing-Yunnan translation	MN833242-SDLY-1-Linyi-Shandong translation	MN870626-YNHHMZ-Honghe-Yunnan translation	MN833246-YNKMSL-Kunming-Yunnan translation	MN833247-YNHHML-Honghe-Yunnan translation	MN833248-YNHHGJ-Honghe-Yunnan translation	MN833249-YNKMXD-Kunming-Yunnan translation	MN833250-YNHHLX-Honghe-Yunnan translation	MN870625-YNKM-2-Kunming-Yunnan translation	MN833251-YNHHKY-Honghe-Yunnan translation	MN833252-YNHHSP-Honghe-Yunnan translation	MN861974-HNCS-Changsha-Hunan translation	MK348943-Lazio17-pepper-Italy translation	MK348942-Tarquinia-pepper-Italy translation	MK348941-PepCal_12-pepper-Italy translation	MH763623-PepCal_24-pepper-Italy translation	MH763621-PepCal_10-pepper-Italy translation	KM657121-YNta-tobacco-China translation	JF960237-TSWV-YN-tomato-China translation	MF590700-YN5576-eggplant-China translation	MF590699-YN5573-pea-Yunnan-China translation	KM657122-YNgp-green translation	KM657120-YNrp-red translation	MG025802-TSWV-QLD2-Capsicum translation	MG878873-HLJ1-UH-Heilongjiang-China translation	LC273305-TSWV-HJ-Japanese translation	MN064722-TSWV-CY-LC-Lycium translation	MN493846-TSWV-BJFC-Ze-Zinnia translation	MK682812-TswvTRPep-Capsicum translation	MH745370-BasC-Basil-USA translation	MH745369-Wa1-tomato-USA translation	LC549179-P1-pepper-South translation	MG593197-MR-01-Cichorium translation	KP008132-PVR-Pepper-Spain translation
MN833243-SCLS-Sichuan translation		98.553	99.26	98.687	98.283	98.687	98.553	98.586	98.62	98.721	98.418	98.519	98.687	98.586	98.586	98.417	97.945	96.834	97.103	96.8	98.283	96.668	98.452	98.452	98.384	98.384	96.673	98.62	97.176	96.771	98.654	96.535	97.107	96.937	95.936	97.311	97.141
MN833244-YNHH-Honghe-Yunnan translation	98.553		98.822	99.63	99.63	99.697	99.495	99.596	99.63	99.663	99.428	99.293	99.697	99.596	99.596	98.889	98.383	97.238	97.508	97.204	99.293	97.678	99.461	99.461	99.327	99.394	96.334	99.562	96.838	96.399	99.596	96.129	96.735	97.88	96.101	96.973	96.802
MN865481-YNKM-1-Kunming-Yunnan translation	99.26	98.822		99.192	98.586	98.99	98.923	98.957	98.99	99.024	98.788	98.755	98.99	98.957	98.957	98.72	98.249	97.103	97.373	97.07	98.586	96.971	98.822	98.822	98.755	98.687	97.009	98.99	97.546	97.141	98.957	96.872	97.444	97.173	96.07	97.681	97.477
MN833245-YNQJ-Qujing-Yunnan translation	98.687	99.63	99.192		99.394	99.798	99.731	99.764	99.798	99.764	99.596	99.529	99.798	99.764	99.764	98.99	98.451	97.305	97.575	97.272	99.394	97.779	99.63	99.63	99.562	99.495	96.334	99.798	96.872	96.466	99.697	96.23	96.769	97.98	96.168	97.006	96.836
MN833242-SDLY-1-Linyi-Shandong translation	98.283	99.63	98.586	99.394		99.461	99.26	99.36	99.394	99.428	99.192	99.058	99.461	99.36	99.36	98.653	98.181	97.002	97.272	96.969	99.058	97.442	99.226	99.226	99.091	99.159	96.065	99.327	96.569	96.129	99.36	95.86	96.466	97.644	95.866	96.704	96.533
MN870626-YNHHMZ-Honghe-Yunnan translation	98.687	99.697	98.99	99.798	99.461		99.663	99.764	99.798	99.832	99.596	99.461	100	99.764	99.764	99.057	98.518	97.373	97.642	97.339	99.461	97.846	99.63	99.63	99.495	99.562	96.402	99.731	96.939	96.567	99.764	96.23	96.836	98.014	96.303	97.074	96.903
MN833246-YNKMSL-Kunming-Yunnan translation	98.553	99.495	98.923	99.731	99.26	99.663		99.63	99.663	99.63	99.461	99.327	99.663	99.63	99.63	98.855	98.316	97.171	97.508	97.204	99.26	97.644	99.495	99.495	99.495	99.36	96.2	99.663	96.737	96.331	99.562	96.163	96.634	97.812	96.067	96.872	96.735
MN833247-YNHHML-Honghe-Yunnan translation	98.586	99.596	98.957	99.764	99.36	99.764	99.63		99.832	99.731	99.697	99.428	99.764	99.798	99.798	98.956	98.451	97.272	97.541	97.238	99.36	97.812	99.596	99.63	99.461	99.461	96.301	99.697	96.838	96.432	99.663	96.129	96.735	97.913	96.202	96.973	96.87
MN833248-YNHHGJ-Honghe-Yunnan translation	98.62	99.63	98.99	99.798	99.394	99.798	99.663	99.832		99.764	99.663	99.461	99.798	99.832	99.832	98.99	98.451	97.305	97.575	97.272	99.394	97.846	99.63	99.63	99.495	99.495	96.334	99.731	96.872	96.466	99.697	96.163	96.769	97.947	96.168	97.006	96.836
MN833249-YNKMXD-Kunming-Yunnan translation	98.721	99.663	99.024	99.764	99.428	99.832	99.63	99.731	99.764		99.562	99.428	99.832	99.731	99.731	99.023	98.484	97.339	97.609	97.305	99.428	97.812	99.596	99.596	99.461	99.529	96.402	99.697	96.939	96.533	99.798	96.23	96.836	97.98	96.235	97.074	96.903
MN833250-YNHHLX-Honghe-Yunnan translation	98.418	99.428	98.788	99.596	99.192	99.596	99.461	99.697	99.663	99.562		99.26	99.596	99.63	99.63	98.787	98.282	97.103	97.373	97.07	99.192	97.644	99.428	99.428	99.293	99.293	96.2	99.529	96.67	96.264	99.495	95.961	96.634	97.779	95.966	96.805	96.634
MN870625-YNKM-2-Kunming-Yunnan translation	98.519	99.293	98.755	99.529	99.058	99.461	99.327	99.428	99.461	99.428	99.26		99.461	99.428	99.428	98.686	98.148	97.036	97.305	97.002	99.058	97.442	99.293	99.293	99.159	99.159	96.065	99.394	96.569	96.163	99.36	95.894	96.499	97.711	95.933	96.704	96.567
MN833251-YNHHKY-Honghe-Yunnan translation	98.687	99.697	98.99	99.798	99.461	100	99.663	99.764	99.798	99.832	99.596	99.461		99.764	99.764	99.057	98.518	97.373	97.642	97.339	99.461	97.846	99.63	99.63	99.495	99.562	96.402	99.731	96.939	96.567	99.764	96.23	96.836	98.014	96.303	97.074	96.903
MN833252-YNHHSP-Honghe-Yunnan translation	98.586	99.596	98.957	99.764	99.36	99.764	99.63	99.798	99.832	99.731	99.63	99.428	99.764		100	98.956	98.417	97.272	97.541	97.238	99.36	97.812	99.596	99.596	99.461	99.461	96.301	99.697	96.838	96.432	99.663	96.129	96.769	97.913	96.134	96.973	96.802
MN861974-HNCS-Changsha-Hunan translation	98.586	99.596	98.957	99.764	99.36	99.764	99.63	99.798	99.832	99.731	99.63	99.428	99.764	100		98.956	98.417	97.272	97.541	97.238	99.36	97.812	99.596	99.596	99.461	99.461	96.301	99.697	96.838	96.432	99.663	96.129	96.769	97.913	96.134	96.973	96.802
MK348943-Lazio17-pepper-Italy translation	98.417	98.889	98.72	98.99	98.653	99.057	98.855	98.956	98.99	99.023	98.787	98.686	99.057	98.956	98.956		98.922	97.609	97.878	97.575	98.653	97.036	98.821	98.821	98.686	98.754	96.5	98.922	97.038	96.632	98.956	96.261	96.834	97.609	96.401	97.173	97.07
MK348942-Tarquinia-pepper-Italy translation	97.945	98.383	98.249	98.451	98.181	98.518	98.316	98.451	98.451	98.484	98.282	98.148	98.518	98.417	98.417	98.922		98.383	98.653	98.35	98.114	96.497	98.282	98.282	98.148	98.249	96.601	98.383	97.173	96.767	98.417	96.362	96.834	97.575	96.502	97.274	97.137
MK348941-PepCal_12-pepper-Italy translation	96.834	97.238	97.103	97.305	97.002	97.373	97.171	97.272	97.305	97.339	97.103	97.036	97.373	97.272	97.272	97.609	98.383		99.528	99.225	96.969	95.386	97.137	97.137	97.07	97.103	96.635	97.238	96.298	95.925	97.272	96.564	97.07	97.844	95.863	96.399	96.463
MH763623-PepCal_24-pepper-Italy translation	97.103	97.508	97.373	97.575	97.272	97.642	97.508	97.541	97.575	97.609	97.373	97.305	97.642	97.541	97.541	97.878	98.653	99.528		99.562	97.238	95.655	97.407	97.407	97.407	97.373	96.904	97.508	96.567	96.194	97.541	96.834	97.272	98.046	96.165	96.668	96.733
MH763621-PepCal_10-pepper-Italy translation	96.8	97.204	97.07	97.272	96.969	97.339	97.204	97.238	97.272	97.305	97.07	97.002	97.339	97.238	97.238	97.575	98.35	99.225	99.562		96.935	95.352	97.103	97.103	97.103	97.07	96.601	97.204	96.264	95.891	97.238	96.531	96.969	97.777	95.896	96.365	96.497
KM657121-YNta-tobacco-China translation	98.283	99.293	98.586	99.394	99.058	99.461	99.26	99.36	99.394	99.428	99.192	99.058	99.461	99.36	99.36	98.653	98.114	96.969	97.238	96.935		97.476	99.226	99.226	99.159	99.159	96.065	99.327	96.535	96.129	99.36	95.826	96.499	97.61	95.899	96.67	96.499
JF960237-TSWV-YN-tomato-China translation	96.668	97.678	96.971	97.779	97.442	97.846	97.644	97.812	97.846	97.812	97.644	97.442	97.846	97.812	97.812	97.036	96.497	95.386	95.655	95.352	97.476		97.61	97.61	97.509	97.543	94.416	97.711	94.955	94.615	97.745	94.244	94.85	96.062	94.252	95.123	94.918
MF590700-YN5576-eggplant-China translation	98.452	99.461	98.822	99.63	99.226	99.63	99.495	99.596	99.63	99.596	99.428	99.293	99.63	99.596	99.596	98.821	98.282	97.137	97.407	97.103	99.226	97.61		99.461	99.327	99.327	96.166	99.562	96.704	96.298	99.529	95.995	96.6	97.779	96	96.838	96.668
MF590699-YN5573-pea-Yunnan-China translation	98.452	99.461	98.822	99.63	99.226	99.63	99.495	99.63	99.63	99.596	99.428	99.293	99.63	99.596	99.596	98.821	98.282	97.137	97.407	97.103	99.226	97.61	99.461		99.327	99.327	96.166	99.562	96.704	96.298	99.529	95.995	96.6	97.779	96.034	96.838	96.701
KM657122-YNgp-green translation	98.384	99.327	98.755	99.562	99.091	99.495	99.495	99.461	99.495	99.461	99.293	99.159	99.495	99.461	99.461	98.686	98.148	97.07	97.407	97.103	99.159	97.509	99.327	99.327		99.192	96.099	99.495	96.569	96.163	99.394	95.995	96.466	97.644	95.933	96.704	96.6
KM657120-YNrp-red translation	98.384	99.394	98.687	99.495	99.159	99.562	99.36	99.461	99.495	99.529	99.293	99.159	99.562	99.461	99.461	98.754	98.249	97.103	97.373	97.07	99.159	97.543	99.327	99.327	99.192		96.132	99.428	96.67	96.264	99.461	95.961	96.634	97.745	95.966	96.805	96.634
MG025802-TSWV-QLD2-Capsicum translation	96.673	96.334	97.009	96.334	96.065	96.402	96.2	96.301	96.334	96.402	96.2	96.065	96.402	96.301	96.301	96.5	96.601	96.635	96.904	96.601	96.065	94.416	96.166	96.166	96.099	96.132		96.267	97.413	96.906	96.334	97.445	98.152	96.772	95.3	97.514	97.378
MG878873-HLJ1-UH-Heilongjiang-China translation	98.62	99.562	98.99	99.798	99.327	99.731	99.663	99.697	99.731	99.697	99.529	99.394	99.731	99.697	99.697	98.922	98.383	97.238	97.508	97.204	99.327	97.711	99.562	99.562	99.495	99.428	96.267		96.805	96.399	99.63	96.197	96.701	97.88	96.101	96.939	96.769
LC273305-TSWV-HJ-Japanese translation	97.176	96.838	97.546	96.872	96.569	96.939	96.737	96.838	96.872	96.939	96.67	96.569	96.939	96.838	96.838	97.038	97.173	96.298	96.567	96.264	96.535	94.955	96.704	96.704	96.569	96.67	97.413	96.805		98.453	96.872	97.04	97.578	96.266	95.636	99.462	97.746
MN064722-TSWV-CY-LC-Lycium translation	96.771	96.399	97.141	96.466	96.129	96.567	96.331	96.432	96.466	96.533	96.264	96.163	96.567	96.432	96.432	96.632	96.767	95.925	96.194	95.891	96.129	94.615	96.298	96.298	96.163	96.264	96.906	96.399	98.453		96.533	96.6	97.105	95.961	95.23	98.587	97.476
MN493846-TSWV-BJFC-Ze-Zinnia translation	98.654	99.596	98.957	99.697	99.36	99.764	99.562	99.663	99.697	99.798	99.495	99.36	99.764	99.663	99.663	98.956	98.417	97.272	97.541	97.238	99.36	97.745	99.529	99.529	99.394	99.461	96.334	99.63	96.872	96.533		96.163	96.769	97.98	96.202	97.006	96.87
MK682812-TswvTRPep-Capsicum translation	96.535	96.129	96.872	96.23	95.86	96.23	96.163	96.129	96.163	96.23	95.961	95.894	96.23	96.129	96.129	96.261	96.362	96.564	96.834	96.531	95.826	94.244	95.995	95.995	95.995	95.961	97.445	96.197	97.04	96.6	96.163		98.182	96.701	95.23	97.175	97.375
MH745370-BasC-Basil-USA translation	97.107	96.735	97.444	96.769	96.466	96.836	96.634	96.735	96.769	96.836	96.634	96.499	96.836	96.769	96.769	96.834	96.834	97.07	97.272	96.969	96.499	94.85	96.6	96.6	96.466	96.634	98.152	96.701	97.578	97.105	96.769	98.182		97.307	95.667	97.679	97.644
MH745369-Wa1-tomato-USA translation	96.937	97.88	97.173	97.98	97.644	98.014	97.812	97.913	97.947	97.98	97.779	97.711	98.014	97.913	97.913	97.609	97.575	97.844	98.046	97.777	97.61	96.062	97.779	97.779	97.644	97.745	96.772	97.88	96.266	95.961	97.98	96.701	97.307		95.798	96.367	96.499
LC549179-P1-pepper-South translation	95.936	96.101	96.07	96.168	95.866	96.303	96.067	96.202	96.168	96.235	95.966	95.933	96.303	96.134	96.134	96.401	96.502	95.863	96.165	95.896	95.899	94.252	96	96.034	95.933	95.966	95.3	96.101	95.636	95.23	96.202	95.23	95.667	95.798		95.737	97.481
MG593197-MR-01-Cichorium translation	97.311	96.973	97.681	97.006	96.704	97.074	96.872	96.973	97.006	97.074	96.805	96.704	97.074	96.973	96.973	97.173	97.274	96.399	96.668	96.365	96.67	95.123	96.838	96.838	96.704	96.805	97.514	96.939	99.462	98.587	97.006	97.175	97.679	96.367	95.737		97.881
KP008132-PVR-Pepper-Spain translation	97.141	96.802	97.477	96.836	96.533	96.903	96.735	96.87	96.836	96.903	96.634	96.567	96.903	96.802	96.802	97.07	97.137	96.463	96.733	96.497	96.499	94.918	96.668	96.701	96.6	96.634	97.378	96.769	97.746	97.476	96.87	97.375	97.644	96.499	97.481	97.881
	Deep green color show max similarity, Deep red color show min similarity
			Max	100
			Min	94.244
