# Supplementary material for: Insights into the genetic variability and evolutionary dynamics of tomato spotted wilt orthotospovirus in China
Source: BMC Genomics. 2024 Jan 8;25:40. doi: 10.1186/s12864-023-09951-9 (PMC10773106; doi:10.1186/s12864-023-09951-9)
Supplement: Supplementary file 3 — Supplementary Material 3: Table S2. Amino acid identity percentage of RNA M [file 12864_2023_9951_MOESM3_ESM.xlsx]

## Sheet: aminoacid_similarity_ M
Supplimentary table S2: Amino acid identity percentage of RNA M
	MG602672-Mum-A5-chrysanthemum-Zimbabwe translation	MH756627-PepCal_24-pepper_Italy translation	MH756626-PepCal_22-pepper-Italy translation	MH756625-PepCal_12-pepper-Italy translation	MH756624-PepCal_10-pepper-Italy translation	KM657118-YNta-tobacco-China translation	JF960236-TSWV-YN-tomato-China translation	MF590698-YN5573-pea-China translation	KM657119-YNgp-green_pepper-China translation	KM657117-YNrp-red_pepper-China translation	KT160281-PA01-Pepper-USA translation	KP008133-PVR-Pepper-Spain translation	HM581935-Tomato_NJ-JN-Tomato-South_Korea translation	KT717692-TSWV-QLD1-Capsicum_sp.-Australia translation	SXSL-Shanxi-shangluo translation	SCLS-Sichuan-liangshan translation	YNKM-1-Yunnan-Kunming translation	YNQJ-Yunnan-Qujin translation	SDLY-1-Shandong-Linyi translation	YNHH-Yunnan-Honghe translation	YNHHMZ-Yunnan-Honghe translation	YNKMSL-Yunnan-Kunming translation	YNHHML-Yunnan-Honghe translation	YNHHGJ-Yunnan-Honghe translation	YNKMXD-Yunnan-Kunming translation	YNHHLX-Yunnan-Honghe translation	YNKM-2-Yunnan-Kunming translation	YNHHKY-Yunnan-Honghe translation	YNHHSP-Yunnan-Honghe translation	HNCS-Hunan-Changsha translation
MG602672-Mum-A5-chrysanthemum-Zimbabwe translation		86.379	86.866	86.657	86.796	85.893	85.962	85.962	86.032	85.407	86.796	86.101	86.032	92.217	86.032	86.032	85.962	86.032	86.24	85.546	86.518	85.823	86.101	86.24	86.171	85.962	86.101	86.449	86.101	86.032
MH756627-PepCal_24-pepper_Italy translation	86.379		98.958	97.985	96.178	92.703	92.981	92.564	92.425	92.286	96.595	93.537	92.842	86.449	92.912	92.703	92.634	92.703	92.981	92.217	96.873	92.703	92.634	92.773	92.842	92.634	93.676	96.803	93.12	92.773
MH756626-PepCal_22-pepper-Italy translation	86.866	98.958		98.193	96.525	92.981	93.259	92.842	92.703	92.564	96.942	93.537	92.773	86.796	93.19	92.981	92.912	92.981	93.259	92.495	97.081	92.981	92.912	93.051	93.12	92.912	93.954	97.012	93.398	92.981
MH756625-PepCal_12-pepper-Italy translation	86.657	97.985	98.193		96.525	92.634	92.912	92.495	92.356	92.217	96.803	93.468	92.912	86.449	92.842	92.634	92.564	92.634	92.912	92.147	96.803	92.703	92.564	92.703	92.773	92.564	93.537	96.734	93.051	92.564
MH756624-PepCal_10-pepper-Italy translation	86.796	96.178	96.525	96.525		92.773	93.051	92.703	92.564	92.356	96.456	93.468	92.773	86.727	92.981	92.773	92.703	92.773	93.19	92.425	95.691	92.634	92.703	92.842	92.912	92.703	93.607	95.622	93.051	92.564
KM657118-YNta-tobacco-China translation	85.893	92.703	92.981	92.634	92.773		99.166	98.819	98.749	98.471	92.703	91.939	91.313	86.796	99.236	99.027	98.958	99.027	99.305	98.68	92.078	98.749	98.819	99.097	99.166	98.958	97.637	92.008	99.097	97.081
JF960236-TSWV-YN-tomato-China translation	85.962	92.981	93.259	92.912	93.051	99.166		98.958	98.888	98.61	92.981	92.217	91.591	86.935	99.375	99.166	99.097	99.166	99.444	98.68	92.356	99.027	98.958	99.236	99.305	99.097	97.915	92.286	99.236	97.22
MF590698-YN5573-pea-China translation	85.962	92.564	92.842	92.495	92.703	98.819	98.958		98.958	98.402	92.703	91.8	91.174	86.796	99.027	98.819	99.166	99.236	99.097	98.332	91.939	98.541	99.027	99.305	99.375	99.166	97.915	91.869	98.888	96.873
KM657119-YNgp-green_pepper-China translation	86.032	92.425	92.703	92.356	92.564	98.749	98.888	98.958		98.61	92.564	91.661	91.035	87.005	98.958	98.749	99.097	99.166	99.027	98.263	91.8	98.471	98.958	99.236	99.305	99.097	97.776	91.73	98.819	96.873
KM657117-YNrp-red_pepper-China translation	85.407	92.286	92.564	92.217	92.356	98.471	98.61	98.402	98.61		92.286	91.452	90.757	86.31	98.68	98.471	98.541	98.61	98.749	97.985	91.661	98.193	98.402	98.68	98.749	98.61	97.22	91.591	98.541	96.525
KT160281-PA01-Pepper-USA translation	86.796	96.595	96.942	96.803	96.456	92.703	92.981	92.703	92.564	92.286		93.607	93.12	86.449	92.912	92.703	92.773	92.842	92.981	92.217	95.83	92.703	92.773	92.912	92.981	92.773	93.676	95.761	92.981	92.495
KP008133-PVR-Pepper-Spain translation	86.101	93.537	93.537	93.468	93.468	91.939	92.217	91.8	91.661	91.452	93.607		96.873	86.101	92.147	92.008	91.939	92.008	92.217	91.452	93.12	91.8	91.869	92.008	92.078	91.869	92.217	93.051	92.147	91.869
HM581935-Tomato_NJ-JN-Tomato-South_Korea translation	86.032	92.842	92.773	92.912	92.773	91.313	91.591	91.174	91.035	90.757	93.12	96.873		85.893	91.522	91.383	91.313	91.383	91.591	90.827	92.356	91.174	91.244	91.383	91.452	91.244	91.522	92.286	91.591	91.174
KT717692-TSWV-QLD1-Capsicum_sp.-Australia translation	92.217	86.449	86.796	86.449	86.727	86.796	86.935	86.796	87.005	86.31	86.449	86.101	85.893		87.005	86.935	87.005	87.074	87.144	86.449	86.727	86.796	86.935	87.005	87.213	86.866	86.588	86.657	87.005	87.005
SXSL-Shanxi-shangluo translation	86.032	92.912	93.19	92.842	92.981	99.236	99.375	99.027	98.958	98.68	92.912	92.147	91.522	87.005		99.236	99.166	99.236	99.653	98.888	92.286	98.958	99.027	99.305	99.375	99.166	97.846	92.217	99.305	97.29
SCLS-Sichuan-liangshan translation	86.032	92.703	92.981	92.634	92.773	99.027	99.166	98.819	98.749	98.471	92.703	92.008	91.383	86.935	99.236		98.958	99.027	99.305	98.541	92.078	98.819	98.819	99.097	99.166	98.958	97.637	92.008	99.236	97.081
YNKM-1-Yunnan-Kunming translation	85.962	92.634	92.912	92.564	92.703	98.958	99.097	99.166	99.097	98.541	92.773	91.939	91.313	87.005	99.166	98.958		99.931	99.236	98.471	92.008	98.68	99.166	99.444	99.514	99.305	97.985	91.939	99.027	97.012
YNQJ-Yunnan-Qujin translation	86.032	92.703	92.981	92.634	92.773	99.027	99.166	99.236	99.166	98.61	92.842	92.008	91.383	87.074	99.236	99.027	99.931		99.305	98.541	92.078	98.749	99.236	99.514	99.583	99.375	98.054	92.008	99.097	97.081
SDLY-1-Shandong-Linyi translation	86.24	92.981	93.259	92.912	93.19	99.305	99.444	99.097	99.027	98.749	92.981	92.217	91.591	87.144	99.653	99.305	99.236	99.305		99.236	92.356	99.027	99.097	99.375	99.444	99.236	97.915	92.286	99.375	97.359
YNHH-Yunnan-Honghe translation	85.546	92.217	92.495	92.147	92.425	98.68	98.68	98.332	98.263	97.985	92.217	91.452	90.827	86.449	98.888	98.541	98.471	98.541	99.236		91.591	98.263	98.332	98.61	98.68	98.471	97.151	91.522	98.61	96.595
YNHHMZ-Yunnan-Honghe translation	86.518	96.873	97.081	96.803	95.691	92.078	92.356	91.939	91.8	91.661	95.83	93.12	92.356	86.727	92.286	92.078	92.008	92.078	92.356	91.591		92.217	92.008	92.147	92.217	92.008	93.607	99.931	92.495	91.869
YNKMSL-Yunnan-Kunming translation	85.823	92.703	92.981	92.703	92.634	98.749	99.027	98.541	98.471	98.193	92.703	91.8	91.174	86.796	98.958	98.819	98.68	98.749	99.027	98.263	92.217		98.541	98.819	98.888	98.68	97.498	92.147	98.819	96.803
YNHHML-Yunnan-Honghe translation	86.101	92.634	92.912	92.564	92.703	98.819	98.958	99.027	98.958	98.402	92.773	91.869	91.244	86.935	99.027	98.819	99.166	99.236	99.097	98.332	92.008	98.541		99.305	99.375	99.166	97.846	91.939	98.888	96.873
YNHHGJ-Yunnan-Honghe translation	86.24	92.773	93.051	92.703	92.842	99.097	99.236	99.305	99.236	98.68	92.912	92.008	91.383	87.005	99.305	99.097	99.444	99.514	99.375	98.61	92.147	98.819	99.305		99.653	99.444	98.124	92.078	99.166	97.151
YNKMXD-Yunnan-Kunming translation	86.171	92.842	93.12	92.773	92.912	99.166	99.305	99.375	99.305	98.749	92.981	92.078	91.452	87.213	99.375	99.166	99.514	99.583	99.444	98.68	92.217	98.888	99.375	99.653		99.514	98.193	92.147	99.236	97.22
YNHHLX-Yunnan-Honghe translation	85.962	92.634	92.912	92.564	92.703	98.958	99.097	99.166	99.097	98.61	92.773	91.869	91.244	86.866	99.166	98.958	99.305	99.375	99.236	98.471	92.008	98.68	99.166	99.444	99.514		97.985	91.939	99.027	97.012
YNKM-2-Yunnan-Kunming translation	86.101	93.676	93.954	93.537	93.607	97.637	97.915	97.915	97.776	97.22	93.676	92.217	91.522	86.588	97.846	97.637	97.985	98.054	97.915	97.151	93.607	97.498	97.846	98.124	98.193	97.985		93.676	97.707	96.178
YNHHKY-Yunnan-Honghe translation	86.449	96.803	97.012	96.734	95.622	92.008	92.286	91.869	91.73	91.591	95.761	93.051	92.286	86.657	92.217	92.008	91.939	92.008	92.286	91.522	99.931	92.147	91.939	92.078	92.147	91.939	93.676		92.425	91.8
YNHHSP-Yunnan-Honghe translation	86.101	93.12	93.398	93.051	93.051	99.097	99.236	98.888	98.819	98.541	92.981	92.147	91.591	87.005	99.305	99.236	99.027	99.097	99.375	98.61	92.495	98.819	98.888	99.166	99.236	99.027	97.707	92.425		97.22
HNCS-Hunan-Changsha translation	86.032	92.773	92.981	92.564	92.564	97.081	97.22	96.873	96.873	96.525	92.495	91.869	91.174	87.005	97.29	97.081	97.012	97.081	97.359	96.595	91.869	96.803	96.873	97.151	97.22	97.012	96.178	91.8	97.22
	Deep green color show max similarity, Deep red color show min similarity
		Max	99.931
		Min	85.407
