# Supplementary material for: Insights into the genetic variability and evolutionary dynamics of tomato spotted wilt orthotospovirus in China
Source: BMC Genomics. 2024 Jan 8;25:40. doi: 10.1186/s12864-023-09951-9 (PMC10773106; doi:10.1186/s12864-023-09951-9)
Supplement: Supplementary file 4 — Supplementary Material 4: Table S3. Amino acid identity percentage of RNA S [file 12864_2023_9951_MOESM4_ESM.xlsx]

## Sheet: aminoacid_similarity_ S
Supplimentary table S3: Amino acid identity percentage of RNA S
	MG602673-MumA5-chrysanthemum-Zimbabwe translation	KM657115-YNta-tobacco-China translation	JF960235-TSWV-YN-tomato-China translation	KM657116-YNgp-green translation	KM657114-YNrp-red translation	MH846122-Beijing-chrysanthemum-China translation	KP008134-PVR-pepper-Spain translation	KT717693-TSWV-QLD1-Capsicum translation	HM581936-Tomato translation	MG989676-PepCal_24-pepper-Italy translation	MG989675-PepCal_22-pepper-Italy translation	MG989674-PepCal_12-pepper-Italy translation	KT160282-PA01-pepper-USA translation	YNHHMZ-Yunnan-Honghe translation	YNHH-Yunnan-Honghe translation	YNKM-1-Yunnan-Kunming translation	YNQJ-Yunnan-Qujin translation	SDLY-1-Shandong-Linyi translation	YNKMSL-Yunnan-Kunming translation	YNHHML-Yunnan-Honghe translation	YNKMXD-Yunnan-Kunming translation	YNHHLX-Yunnan-Honghe translation	YNHHSP-Yunnan-Honghe translation
MG602673-MumA5-chrysanthemum-Zimbabwe translation		91.549	91.677	91.677	91.677	90.141	89.629	95.647	91.421	94.878	91.549	95.262	89.373	90.781	91.421	91.421	91.165	91.549	91.677	91.549	91.805	91.549	91.421
KM657115-YNta-tobacco-China translation	91.549		98.976	99.104	99.488	89.629	88.988	91.421	95.519	90.269	89.757	90.653	89.501	90.141	98.592	98.464	98.464	98.848	98.848	98.848	98.976	98.848	98.592
JF960235-TSWV-YN-tomato-China translation	91.677	98.976		99.232	99.232	89.885	89.501	91.549	95.775	90.397	90.013	90.781	89.757	90.397	98.592	98.72	98.72	98.848	99.104	99.104	99.232	99.104	98.848
KM657116-YNgp-green translation	91.677	99.104	99.232		99.36	89.885	89.245	91.549	95.775	90.397	90.013	90.781	89.757	90.397	98.592	98.976	98.976	98.848	99.36	99.36	99.232	99.36	99.104
KM657114-YNrp-red translation	91.677	99.488	99.232	99.36		89.885	89.245	91.549	95.775	90.397	90.013	90.781	89.757	90.397	98.848	98.72	98.72	99.104	99.104	99.104	99.232	99.104	98.848
MH846122-Beijing-chrysanthemum-China translation	90.141	89.629	89.885	89.885	89.885		96.927	90.141	89.629	89.245	92.19	89.501	94.494	95.006	89.245	89.373	89.373	89.501	90.013	89.757	90.141	89.757	89.885
KP008134-PVR-pepper-Spain translation	89.629	88.988	89.501	89.245	89.245	96.927		89.373	88.988	88.988	92.318	89.245	93.982	94.238	88.604	88.732	88.732	88.86	89.373	89.117	89.373	89.117	89.245
KT717693-TSWV-QLD1-Capsicum translation	95.647	91.421	91.549	91.549	91.549	90.141	89.373		91.037	93.982	91.421	94.366	89.245	90.397	91.293	91.421	91.037	91.677	91.549	91.421	92.061	91.421	91.293
HM581936-Tomato translation	91.421	95.519	95.775	95.775	95.775	89.629	88.988	91.037		90.013	89.373	90.397	89.373	90.013	95.647	95.519	95.262	95.903	95.647	95.647	95.775	95.647	95.391
MG989676-PepCal_24-pepper-Italy translation	94.878	90.269	90.397	90.397	90.397	89.245	88.988	93.982	90.013		93.342	98.335	88.348	89.245	90.141	90.141	89.885	90.269	90.397	90.269	90.525	90.525	90.141
MG989675-PepCal_22-pepper-Italy translation	91.549	89.757	90.013	90.013	90.013	92.19	92.318	91.421	89.373	93.342		93.214	92.061	92.446	89.373	89.501	89.501	89.885	90.141	89.885	90.141	89.885	90.013
MG989674-PepCal_12-pepper-Italy translation	95.262	90.653	90.781	90.781	90.781	89.501	89.245	94.366	90.397	98.335	93.214		88.604	89.501	90.525	90.525	90.269	90.653	90.781	90.653	90.909	90.909	90.525
KT160282-PA01-pepper-USA translation	89.373	89.501	89.757	89.757	89.757	94.494	93.982	89.245	89.373	88.348	92.061	88.604		94.366	89.117	89.245	89.245	89.629	90.141	89.629	90.013	89.757	89.885
YNHHMZ-Yunnan-Honghe translation	90.781	90.141	90.397	90.397	90.397	95.006	94.238	90.397	90.013	89.245	92.446	89.501	94.366		90.013	90.269	90.013	90.525	90.525	90.269	90.653	90.269	90.653
YNHH-Yunnan-Honghe translation	91.421	98.592	98.592	98.592	98.848	89.245	88.604	91.293	95.647	90.141	89.373	90.525	89.117	90.013		98.335	98.079	99.232	98.464	98.464	98.592	98.464	98.207
YNKM-1-Yunnan-Kunming translation	91.421	98.464	98.72	98.976	98.72	89.373	88.732	91.421	95.519	90.141	89.501	90.525	89.245	90.269	98.335		99.232	98.592	98.848	98.848	98.72	98.848	98.592
YNQJ-Yunnan-Qujin translation	91.165	98.464	98.72	98.976	98.72	89.373	88.732	91.037	95.262	89.885	89.501	90.269	89.245	90.013	98.079	99.232		98.335	98.848	98.848	98.72	98.848	98.592
SDLY-1-Shandong-Linyi translation	91.549	98.848	98.848	98.848	99.104	89.501	88.86	91.677	95.903	90.269	89.885	90.653	89.629	90.525	99.232	98.592	98.335		98.72	98.72	98.848	98.72	98.464
YNKMSL-Yunnan-Kunming translation	91.677	98.848	99.104	99.36	99.104	90.013	89.373	91.549	95.647	90.397	90.141	90.781	90.141	90.525	98.464	98.848	98.848	98.72		99.232	99.104	99.232	98.976
YNHHML-Yunnan-Honghe translation	91.549	98.848	99.104	99.36	99.104	89.757	89.117	91.421	95.647	90.269	89.885	90.653	89.629	90.269	98.464	98.848	98.848	98.72	99.232		99.104	99.232	98.976
YNKMXD-Yunnan-Kunming translation	91.805	98.976	99.232	99.232	99.232	90.141	89.373	92.061	95.775	90.525	90.141	90.909	90.013	90.653	98.592	98.72	98.72	98.848	99.104	99.104		99.104	98.848
YNHHLX-Yunnan-Honghe translation	91.549	98.848	99.104	99.36	99.104	89.757	89.117	91.421	95.647	90.525	89.885	90.909	89.757	90.269	98.464	98.848	98.848	98.72	99.232	99.232	99.104		98.976
YNHHSP-Yunnan-Honghe translation	91.421	98.592	98.848	99.104	98.848	89.885	89.245	91.293	95.391	90.141	90.013	90.525	89.885	90.653	98.207	98.592	98.592	98.464	98.976	98.976	98.848	98.976
	Deep green color show max similarity, Deep red color show min similarity
	Max	99.488
	Min	88.348
